# Supplementary material for: SDNOR, a Novel Antioxidative lncRNA, Is Essential for Maintaining the Normal State and Function of Porcine Follicular Granulosa Cells
Source: Antioxidants (Basel). 2023 Mar 24;12(4):799. doi: 10.3390/antiox12040799 (PMC10135012; doi:10.3390/antiox12040799)
Supplement: Supplementary file 1 [file antioxidants-12-00799-s001.zip]

Archive with 1 entries (1 files):
- antioxidants-2247788-supplementary.pdf
